# Supplementary material for: Liquid Microbial-Enzymatic Co-Fermentation of Walnut and Sesame Meals and Its Effects on Nutrient Digestibility in Growing Pigs
Source: Animals (Basel). 2026 Jan 12;16(2):220. doi: 10.3390/ani16020220 (PMC12838052; doi:10.3390/ani16020220)
Supplement: Supplementary file 1 [file animals-16-00220-s001.zip]

Archive with 1 entries (1 files):
- animals-4062251-supplementary.pdf
